# Supplementary material for: IBF-R Regulates IRE1α Post-Translational Modifications and ER Stress in High-Fat Diet-Induced Obese Mice
Source: Nutrients. 2022 Jan 4;14(1):217. doi: 10.3390/nu14010217 (PMC8746979; doi:10.3390/nu14010217)
Supplement: Supplementary file 1 [file nutrients-14-00217-s001.zip]

Archive with 1 entries (1 files):
- nutrients-1521147-supplementary.pdf
